# Supplementary material for: Comparison of bone and articular cartilage changes in osteoarthritis: a micro-computed tomography and histological study of surgically and chemically induced osteoarthritic rabbit models
Source: J Orthop Surg Res. 2021 Nov 8;16:663. doi: 10.1186/s13018-021-02781-z (PMC8577030; doi:10.1186/s13018-021-02781-z)
Supplement: Supplementary file 1 — Additional file 1: Supplementary p-values. p-values for micro-CT parameters and histological scoring statistical analysis. [file 13018_2021_2781_MOESM1_ESM.xlsx]

## Sheet: microCT_BVTV
Femur								Tibia
Tukey's multiple comparisons test	Mean Diff.	95.00% CI of diff.	Significant?	Summary	Adjusted P Value			Tukey's multiple comparisons test	Mean Diff.	95.00% CI of diff.	Significant?	Summary	Adjusted P Value
Control vs. Week 4 MIA	4.112	-4.018 to 12.24	No	ns	0.6806	A-B		Control vs. Week 4 MIA	4.02	-4.577 to 12.62	No	ns	0.7519	A-B
Control vs. Week 4 ACLT	0.372	-7.758 to 8.502	No	ns	>0.9999	A-C		Control vs. Week 4 ACLT	0.94	-7.657 to 9.537	No	ns	0.9998	A-C
Control vs. Week 8 MIA	4.786	-3.344 to 12.92	No	ns	0.5168	A-D		Control vs. Week 8 MIA	4.72	-3.877 to 13.32	No	ns	0.5955	A-D
Control vs. Week 8 ACLT	2.884	-5.246 to 11.01	No	ns	0.9148	A-E		Control vs. Week 8 ACLT	2.64	-5.957 to 11.24	No	ns	0.9555	A-E
Control vs. Week 12 MIA	8.558	0.4284 to 16.69	Yes	*	0.0341	A-F		Control vs. Week 12 MIA	8.08	-0.5165 to 16.68	No	ns	0.076	A-F
Control vs. Week 12 ACLT	0.434	-7.696 to 8.564	No	ns	>0.9999	A-G		Control vs. Week 12 ACLT	2.08	-6.517 to 10.68	No	ns	0.9863	A-G
Week 4 MIA vs. Week 4 ACLT	-3.74	-11.87 to 4.39	No	ns	0.7653	B-C		Week 4 MIA vs. Week 4 ACLT	-3.08	-11.68 to 5.517	No	ns	0.9111	B-C
Week 4 MIA vs. Week 8 MIA	0.674	-7.456 to 8.804	No	ns	>0.9999	B-D		Week 4 MIA vs. Week 8 MIA	0.7	-7.897 to 9.297	No	ns	>0.9999	B-D
Week 4 MIA vs. Week 8 ACLT	-1.228	-9.358 to 6.902	No	ns	0.9989	B-E		Week 4 MIA vs. Week 8 ACLT	-1.38	-9.977 to 7.217	No	ns	0.9985	B-E
Week 4 MIA vs. Week 12 MIA	4.446	-3.684 to 12.58	No	ns	0.5998	B-F		Week 4 MIA vs. Week 12 MIA	4.06	-4.537 to 12.66	No	ns	0.7435	B-F
Week 4 MIA vs. Week 12 ACLT	-3.678	-11.81 to 4.452	No	ns	0.7786	B-G		Week 4 MIA vs. Week 12 ACLT	-1.94	-10.54 to 6.657	No	ns	0.9905	B-G
Week 4 ACLT vs. Week 8 MIA	4.414	-3.716 to 12.54	No	ns	0.6076	C-D		Week 4 ACLT vs. Week 8 MIA	3.78	-4.817 to 12.38	No	ns	0.7999	C-D
Week 4 ACLT vs. Week 8 ACLT	2.512	-5.618 to 10.64	No	ns	0.9542	C-E		Week 4 ACLT vs. Week 8 ACLT	1.7	-6.897 to 10.3	No	ns	0.9953	C-E
Week 4 ACLT vs. Week 12 MIA	8.186	0.05639 to 16.32	Yes	*	0.0476	C-F		Week 4 ACLT vs. Week 12 MIA	7.14	-1.457 to 15.74	No	ns	0.1537	C-F
Week 4 ACLT vs. Week 12 ACLT	0.062	-8.068 to 8.192	No	ns	>0.9999	C-G		Week 4 ACLT vs. Week 12 ACLT	1.14	-7.457 to 9.737	No	ns	0.9995	C-G
Week 8 MIA vs. Week 8 ACLT	-1.902	-10.03 to 6.228	No	ns	0.9885	D-E		Week 8 MIA vs. Week 8 ACLT	-2.08	-10.68 to 6.517	No	ns	0.9863	D-E
Week 8 MIA vs. Week 12 MIA	3.772	-4.358 to 11.9	No	ns	0.7584	D-F		Week 8 MIA vs. Week 12 MIA	3.36	-5.237 to 11.96	No	ns	0.8724	D-F
Week 8 MIA vs. Week 12 ACLT	-4.352	-12.48 to 3.778	No	ns	0.6228	D-G		Week 8 MIA vs. Week 12 ACLT	-2.64	-11.24 to 5.957	No	ns	0.9555	D-G
Week 8 ACLT vs. Week 12 MIA	5.674	-2.456 to 13.8	No	ns	0.3201	E-F		Week 8 ACLT vs. Week 12 MIA	5.44	-3.157 to 14.04	No	ns	0.4325	E-F
Week 8 ACLT vs. Week 12 ACLT	-2.45	-10.58 to 5.68	No	ns	0.9593	E-G		Week 8 ACLT vs. Week 12 ACLT	-0.56	-9.157 to 8.037	No	ns	>0.9999	E-G
Week 12 MIA vs. Week 12 ACLT	-8.124	-16.25 to 0.005609	No	ns	0.0502	F-G		Week 12 MIA vs. Week 12 ACLT	-6	-14.6 to 2.597	No	ns	0.3201	F-G

## Sheet: microCT_BSBV
Femur								Tibia
Tukey's multiple comparisons test	Mean Diff.	95.00% CI of diff.	Significant?	Summary	Adjusted P Value			Tukey's multiple comparisons test	Mean Diff.	95.00% CI of diff.	Significant?	Summary	Adjusted P Value
Control vs. Week 4 MIA	-1.458	-4.214 to 1.298	No	ns	0.6352	A-B		Control vs. Week 4 MIA	-1.5	-4.38 to 1.38	No	ns	0.6514	A-B
Control vs. Week 4 ACLT	1.102	-1.654 to 3.858	No	ns	0.8603	A-C		Control vs. Week 4 ACLT	0.4	-2.48 to 3.28	No	ns	0.9993	A-C
Control vs. Week 8 MIA	-0.29	-3.046 to 2.466	No	ns	0.9999	A-D		Control vs. Week 8 MIA	-0.66	-3.54 to 2.22	No	ns	0.9897	A-D
Control vs. Week 8 ACLT	-1.45	-4.206 to 1.306	No	ns	0.641	A-E		Control vs. Week 8 ACLT	-1.14	-4.02 to 1.74	No	ns	0.8658	A-E
Control vs. Week 12 MIA	-1.532	-4.288 to 1.224	No	ns	0.5819	A-F		Control vs. Week 12 MIA	-1.94	-4.82 to 0.9401	No	ns	0.36	A-F
Control vs. Week 12 ACLT	-0.458	-3.214 to 2.298	No	ns	0.9982	A-G		Control vs. Week 12 ACLT	-0.68	-3.56 to 2.2	No	ns	0.9879	A-G
Week 4 MIA vs. Week 4 ACLT	2.56	-0.196 to 5.316	No	ns	0.0818	B-C		Week 4 MIA vs. Week 4 ACLT	1.9	-0.9801 to 4.78	No	ns	0.384	B-C
Week 4 MIA vs. Week 8 MIA	1.168	-1.588 to 3.924	No	ns	0.8253	B-D		Week 4 MIA vs. Week 8 MIA	0.84	-2.04 to 3.72	No	ns	0.9652	B-D
Week 4 MIA vs. Week 8 ACLT	0.008	-2.748 to 2.764	No	ns	>0.9999	B-E		Week 4 MIA vs. Week 8 ACLT	0.36	-2.52 to 3.24	No	ns	0.9996	B-E
Week 4 MIA vs. Week 12 MIA	-0.074	-2.83 to 2.682	No	ns	>0.9999	B-F		Week 4 MIA vs. Week 12 MIA	-0.44	-3.32 to 2.44	No	ns	0.9989	B-F
Week 4 MIA vs. Week 12 ACLT	1	-1.756 to 3.756	No	ns	0.9062	B-G		Week 4 MIA vs. Week 12 ACLT	0.82	-2.06 to 3.7	No	ns	0.969	B-G
Week 4 ACLT vs. Week 8 MIA	-1.392	-4.148 to 1.364	No	ns	0.682	C-D		Week 4 ACLT vs. Week 8 MIA	-1.06	-3.94 to 1.82	No	ns	0.9004	C-D
Week 4 ACLT vs. Week 8 ACLT	-2.552	-5.308 to 0.204	No	ns	0.0834	C-E		Week 4 ACLT vs. Week 8 ACLT	-1.54	-4.42 to 1.34	No	ns	0.624	C-E
Week 4 ACLT vs. Week 12 MIA	-2.634	-5.39 to 0.122	No	ns	0.0682	C-F		Week 4 ACLT vs. Week 12 MIA	-2.34	-5.22 to 0.5401	No	ns	0.1714	C-F
Week 4 ACLT vs. Week 12 ACLT	-1.56	-4.316 to 1.196	No	ns	0.5617	C-G		Week 4 ACLT vs. Week 12 ACLT	-1.08	-3.96 to 1.8	No	ns	0.8923	C-G
Week 8 MIA vs. Week 8 ACLT	-1.16	-3.916 to 1.596	No	ns	0.8297	D-E		Week 8 MIA vs. Week 8 ACLT	-0.48	-3.36 to 2.4	No	ns	0.9982	D-E
Week 8 MIA vs. Week 12 MIA	-1.242	-3.998 to 1.514	No	ns	0.7816	D-F		Week 8 MIA vs. Week 12 MIA	-1.28	-4.16 to 1.6	No	ns	0.7921	D-F
Week 8 MIA vs. Week 12 ACLT	-0.168	-2.924 to 2.588	No	ns	>0.9999	D-G		Week 8 MIA vs. Week 12 ACLT	-0.02	-2.9 to 2.86	No	ns	>0.9999	D-G
Week 8 ACLT vs. Week 12 MIA	-0.082	-2.838 to 2.674	No	ns	>0.9999	E-F		Week 8 ACLT vs. Week 12 MIA	-0.8	-3.68 to 2.08	No	ns	0.9725	E-F
Week 8 ACLT vs. Week 12 ACLT	0.992	-1.764 to 3.748	No	ns	0.9093	E-G		Week 8 ACLT vs. Week 12 ACLT	0.46	-2.42 to 3.34	No	ns	0.9985	E-G
Week 12 MIA vs. Week 12 ACLT	1.074	-1.682 to 3.83	No	ns	0.8739	F-G		Week 12 MIA vs. Week 12 ACLT	1.26	-1.62 to 4.14	No	ns	0.8035	F-G

## Sheet: microCT_Tb.Th
Femur								Tibia
Tukey's multiple comparisons test	Mean Diff.	95.00% CI of diff.	Significant?	Summary	Adjusted P Value			Tukey's multiple comparisons test	Mean Diff.	95.00% CI of diff.	Significant?	Summary	Adjusted P Value
Control vs. Week 4 MIA	0.012	-0.01349 to 0.03749	No	ns	0.7462	A-B		Control vs. Week 4 MIA	0.006	-0.01463 to 0.02663	No	ns	0.9656	A-B
Control vs. Week 4 ACLT	-0.008	-0.03349 to 0.01749	No	ns	0.9508	A-C		Control vs. Week 4 ACLT	0.004	-0.01663 to 0.02463	No	ns	0.9958	A-C
Control vs. Week 8 MIA	0	-0.02549 to 0.02549	No	ns	>0.9999	A-D		Control vs. Week 8 MIA	0.006	-0.01463 to 0.02663	No	ns	0.9656	A-D
Control vs. Week 8 ACLT	0.014	-0.01149 to 0.03949	No	ns	0.5951	A-E		Control vs. Week 8 ACLT	0.01	-0.01063 to 0.03063	No	ns	0.7205	A-E
Control vs. Week 12 MIA	0.004	-0.02149 to 0.02949	No	ns	0.9987	A-F		Control vs. Week 12 MIA	0.01	-0.01063 to 0.03063	No	ns	0.7205	A-F
Control vs. Week 12 ACLT	0.008	-0.01749 to 0.03349	No	ns	0.9508	A-G		Control vs. Week 12 ACLT	0.012	-0.008628 to 0.03263	No	ns	0.5305	A-G
Week 4 MIA vs. Week 4 ACLT	-0.02	-0.04549 to 0.00549	No	ns	0.2016	B-C		Week 4 MIA vs. Week 4 ACLT	-0.002	-0.02263 to 0.01863	No	ns	>0.9999	B-C
Week 4 MIA vs. Week 8 MIA	-0.012	-0.03749 to 0.01349	No	ns	0.7462	B-D		Week 4 MIA vs. Week 8 MIA	0	-0.02063 to 0.02063	No	ns	>0.9999	B-D
Week 4 MIA vs. Week 8 ACLT	0.002	-0.02349 to 0.02749	No	ns	>0.9999	B-E		Week 4 MIA vs. Week 8 ACLT	0.004	-0.01663 to 0.02463	No	ns	0.9958	B-E
Week 4 MIA vs. Week 12 MIA	-0.008	-0.03349 to 0.01749	No	ns	0.9508	B-F		Week 4 MIA vs. Week 12 MIA	0.004	-0.01663 to 0.02463	No	ns	0.9958	B-F
Week 4 MIA vs. Week 12 ACLT	-0.004	-0.02949 to 0.02149	No	ns	0.9987	B-G		Week 4 MIA vs. Week 12 ACLT	0.006	-0.01463 to 0.02663	No	ns	0.9656	B-G
Week 4 ACLT vs. Week 8 MIA	0.008	-0.01749 to 0.03349	No	ns	0.9508	C-D		Week 4 ACLT vs. Week 8 MIA	0.002	-0.01863 to 0.02263	No	ns	>0.9999	C-D
Week 4 ACLT vs. Week 8 ACLT	0.022	-0.00349 to 0.04749	No	ns	0.1257	C-E		Week 4 ACLT vs. Week 8 ACLT	0.006	-0.01463 to 0.02663	No	ns	0.9656	C-E
Week 4 ACLT vs. Week 12 MIA	0.012	-0.01349 to 0.03749	No	ns	0.7462	C-F		Week 4 ACLT vs. Week 12 MIA	0.006	-0.01463 to 0.02663	No	ns	0.9656	C-F
Week 4 ACLT vs. Week 12 ACLT	0.016	-0.00949 to 0.04149	No	ns	0.442	C-G		Week 4 ACLT vs. Week 12 ACLT	0.008	-0.01263 to 0.02863	No	ns	0.8763	C-G
Week 8 MIA vs. Week 8 ACLT	0.014	-0.01149 to 0.03949	No	ns	0.5951	D-E		Week 8 MIA vs. Week 8 ACLT	0.004	-0.01663 to 0.02463	No	ns	0.9958	D-E
Week 8 MIA vs. Week 12 MIA	0.004	-0.02149 to 0.02949	No	ns	0.9987	D-F		Week 8 MIA vs. Week 12 MIA	0.004	-0.01663 to 0.02463	No	ns	0.9958	D-F
Week 8 MIA vs. Week 12 ACLT	0.008	-0.01749 to 0.03349	No	ns	0.9508	D-G		Week 8 MIA vs. Week 12 ACLT	0.006	-0.01463 to 0.02663	No	ns	0.9656	D-G
Week 8 ACLT vs. Week 12 MIA	-0.01	-0.03549 to 0.01549	No	ns	0.8705	E-F		Week 8 ACLT vs. Week 12 MIA	0	-0.02063 to 0.02063	No	ns	>0.9999	E-F
Week 8 ACLT vs. Week 12 ACLT	-0.006	-0.03149 to 0.01949	No	ns	0.9881	E-G		Week 8 ACLT vs. Week 12 ACLT	0.002	-0.01863 to 0.02263	No	ns	>0.9999	E-G
Week 12 MIA vs. Week 12 ACLT	0.004	-0.02149 to 0.02949	No	ns	0.9987	F-G		Week 12 MIA vs. Week 12 ACLT	0.002	-0.01863 to 0.02263	No	ns	>0.9999	F-G

## Sheet: microCT_Tb.Sp
Femur								Tibia
Tukey's multiple comparisons test	Mean Diff.	95.00% CI of diff.	Significant?	Summary	Adjusted P Value			Tukey's multiple comparisons test	Mean Diff.	95.00% CI of diff.	Significant?	Summary	Adjusted P Value
Control vs. Week 4 MIA	-0.036	-0.2523 to 0.1803	No	ns	0.9982	A-B		Control vs. Week 4 MIA	-0.006	-0.1862 to 0.1742	No	ns	>0.9999	A-B
Control vs. Week 4 ACLT	-0.04	-0.2563 to 0.1763	No	ns	0.9967	A-C		Control vs. Week 4 ACLT	-0.006	-0.1862 to 0.1742	No	ns	>0.9999	A-C
Control vs. Week 8 MIA	-0.084	-0.3003 to 0.1323	No	ns	0.8758	A-D		Control vs. Week 8 MIA	-0.066	-0.2462 to 0.1142	No	ns	0.9023	A-D
Control vs. Week 8 ACLT	0.002	-0.2143 to 0.2183	No	ns	>0.9999	A-E		Control vs. Week 8 ACLT	-0.014	-0.1942 to 0.1662	No	ns	>0.9999	A-E
Control vs. Week 12 MIA	-0.144	-0.3603 to 0.07234	No	ns	0.3737	A-F		Control vs. Week 12 MIA	-0.08	-0.2602 to 0.1002	No	ns	0.7927	A-F
Control vs. Week 12 ACLT	0.006	-0.2103 to 0.2223	No	ns	>0.9999	A-G		Control vs. Week 12 ACLT	0.016	-0.1642 to 0.1962	No	ns	>0.9999	A-G
Week 4 MIA vs. Week 4 ACLT	-0.004	-0.2203 to 0.2123	No	ns	>0.9999	B-C		Week 4 MIA vs. Week 4 ACLT	0	-0.1802 to 0.1802	No	ns	>0.9999	B-C
Week 4 MIA vs. Week 8 MIA	-0.048	-0.2643 to 0.1683	No	ns	0.9913	B-D		Week 4 MIA vs. Week 8 MIA	-0.06	-0.2402 to 0.1202	No	ns	0.9355	B-D
Week 4 MIA vs. Week 8 ACLT	0.038	-0.1783 to 0.2543	No	ns	0.9975	B-E		Week 4 MIA vs. Week 8 ACLT	-0.008	-0.1882 to 0.1722	No	ns	>0.9999	B-E
Week 4 MIA vs. Week 12 MIA	-0.108	-0.3243 to 0.1083	No	ns	0.6933	B-F		Week 4 MIA vs. Week 12 MIA	-0.074	-0.2542 to 0.1062	No	ns	0.8449	B-F
Week 4 MIA vs. Week 12 ACLT	0.042	-0.1743 to 0.2583	No	ns	0.9957	B-G		Week 4 MIA vs. Week 12 ACLT	0.022	-0.1582 to 0.2022	No	ns	0.9997	B-G
Week 4 ACLT vs. Week 8 MIA	-0.044	-0.2603 to 0.1723	No	ns	0.9945	C-D		Week 4 ACLT vs. Week 8 MIA	-0.06	-0.2402 to 0.1202	No	ns	0.9355	C-D
Week 4 ACLT vs. Week 8 ACLT	0.042	-0.1743 to 0.2583	No	ns	0.9957	C-E		Week 4 ACLT vs. Week 8 ACLT	-0.008	-0.1882 to 0.1722	No	ns	>0.9999	C-E
Week 4 ACLT vs. Week 12 MIA	-0.104	-0.3203 to 0.1123	No	ns	0.7281	C-F		Week 4 ACLT vs. Week 12 MIA	-0.074	-0.2542 to 0.1062	No	ns	0.8449	C-F
Week 4 ACLT vs. Week 12 ACLT	0.046	-0.1703 to 0.2623	No	ns	0.993	C-G		Week 4 ACLT vs. Week 12 ACLT	0.022	-0.1582 to 0.2022	No	ns	0.9997	C-G
Week 8 MIA vs. Week 8 ACLT	0.086	-0.1303 to 0.3023	No	ns	0.8635	D-E		Week 8 MIA vs. Week 8 ACLT	0.052	-0.1282 to 0.2322	No	ns	0.9669	D-E
Week 8 MIA vs. Week 12 MIA	-0.06	-0.2763 to 0.1563	No	ns	0.9727	D-F		Week 8 MIA vs. Week 12 MIA	-0.014	-0.1942 to 0.1662	No	ns	>0.9999	D-F
Week 8 MIA vs. Week 12 ACLT	0.09	-0.1263 to 0.3063	No	ns	0.8371	D-G		Week 8 MIA vs. Week 12 ACLT	0.082	-0.09816 to 0.2622	No	ns	0.7739	D-G
Week 8 ACLT vs. Week 12 MIA	-0.146	-0.3623 to 0.07034	No	ns	0.3579	E-F		Week 8 ACLT vs. Week 12 MIA	-0.066	-0.2462 to 0.1142	No	ns	0.9023	E-F
Week 8 ACLT vs. Week 12 ACLT	0.004	-0.2123 to 0.2203	No	ns	>0.9999	E-G		Week 8 ACLT vs. Week 12 ACLT	0.03	-0.1502 to 0.2102	No	ns	0.9982	E-G
Week 12 MIA vs. Week 12 ACLT	0.15	-0.06634 to 0.3663	No	ns	0.3275	F-G		Week 12 MIA vs. Week 12 ACLT	0.096	-0.08416 to 0.2762	No	ns	0.6277	F-G

## Sheet: microCT_PO
Femur								Tibia
Tukey's multiple comparisons test	Mean Diff.	95.00% CI of diff.	Significant?	Summary	Adjusted P Value			Tukey's multiple comparisons test	Mean Diff.	95.00% CI of diff.	Significant?	Summary	Adjusted P Value
Control vs. Week 4 MIA	-4.108	-12.24 to 4.023	No	ns	0.6817	A-B		Control vs. Week 4 MIA	-4.02	-24.02 to 15.98	No	ns	0.9949	A-B
Control vs. Week 4 ACLT	-0.37	-8.501 to 7.761	No	ns	>0.9999	A-C		Control vs. Week 4 ACLT	-7.22	-27.22 to 12.78	No	ns	0.9083	A-C
Control vs. Week 8 MIA	-4.782	-12.91 to 3.349	No	ns	0.5179	A-D		Control vs. Week 8 MIA	-4.72	-24.72 to 15.28	No	ns	0.988	A-D
Control vs. Week 8 ACLT	-2.88	-11.01 to 5.251	No	ns	0.9154	A-E		Control vs. Week 8 ACLT	-2.64	-22.64 to 17.36	No	ns	0.9995	A-E
Control vs. Week 12 MIA	-8.556	-16.69 to -0.4255	Yes	*	0.0342	A-F		Control vs. Week 12 MIA	-8.08	-28.08 to 11.92	No	ns	0.8546	A-F
Control vs. Week 12 ACLT	-0.432	-8.563 to 7.699	No	ns	>0.9999	A-G		Control vs. Week 12 ACLT	-2.08	-22.08 to 17.92	No	ns	0.9999	A-G
Week 4 MIA vs. Week 4 ACLT	3.738	-4.393 to 11.87	No	ns	0.7659	B-C		Week 4 MIA vs. Week 4 ACLT	-3.2	-23.2 to 16.8	No	ns	0.9985	B-C
Week 4 MIA vs. Week 8 MIA	-0.674	-8.805 to 7.457	No	ns	>0.9999	B-D		Week 4 MIA vs. Week 8 MIA	-0.7	-20.7 to 19.3	No	ns	>0.9999	B-D
Week 4 MIA vs. Week 8 ACLT	1.228	-6.903 to 9.359	No	ns	0.9989	B-E		Week 4 MIA vs. Week 8 ACLT	1.38	-18.62 to 21.38	No	ns	>0.9999	B-E
Week 4 MIA vs. Week 12 MIA	-4.448	-12.58 to 3.683	No	ns	0.5994	B-F		Week 4 MIA vs. Week 12 MIA	-4.06	-24.06 to 15.94	No	ns	0.9946	B-F
Week 4 MIA vs. Week 12 ACLT	3.676	-4.455 to 11.81	No	ns	0.7791	B-G		Week 4 MIA vs. Week 12 ACLT	1.94	-18.06 to 21.94	No	ns	>0.9999	B-G
Week 4 ACLT vs. Week 8 MIA	-4.412	-12.54 to 3.719	No	ns	0.6082	C-D		Week 4 ACLT vs. Week 8 MIA	2.5	-17.5 to 22.5	No	ns	0.9996	C-D
Week 4 ACLT vs. Week 8 ACLT	-2.51	-10.64 to 5.621	No	ns	0.9544	C-E		Week 4 ACLT vs. Week 8 ACLT	4.58	-15.42 to 24.58	No	ns	0.9897	C-E
Week 4 ACLT vs. Week 12 MIA	-8.186	-16.32 to -0.05549	Yes	*	0.0476	C-F		Week 4 ACLT vs. Week 12 MIA	-0.86	-20.86 to 19.14	No	ns	>0.9999	C-F
Week 4 ACLT vs. Week 12 ACLT	-0.062	-8.193 to 8.069	No	ns	>0.9999	C-G		Week 4 ACLT vs. Week 12 ACLT	5.14	-14.86 to 25.14	No	ns	0.9814	C-G
Week 8 MIA vs. Week 8 ACLT	1.902	-6.229 to 10.03	No	ns	0.9885	D-E		Week 8 MIA vs. Week 8 ACLT	2.08	-17.92 to 22.08	No	ns	0.9999	D-E
Week 8 MIA vs. Week 12 MIA	-3.774	-11.9 to 4.357	No	ns	0.758	D-F		Week 8 MIA vs. Week 12 MIA	-3.36	-23.36 to 16.64	No	ns	0.9981	D-F
Week 8 MIA vs. Week 12 ACLT	4.35	-3.781 to 12.48	No	ns	0.6234	D-G		Week 8 MIA vs. Week 12 ACLT	2.64	-17.36 to 22.64	No	ns	0.9995	D-G
Week 8 ACLT vs. Week 12 MIA	-5.676	-13.81 to 2.455	No	ns	0.3199	E-F		Week 8 ACLT vs. Week 12 MIA	-5.44	-25.44 to 14.56	No	ns	0.9753	E-F
Week 8 ACLT vs. Week 12 ACLT	2.448	-5.683 to 10.58	No	ns	0.9595	E-G		Week 8 ACLT vs. Week 12 ACLT	0.56	-19.44 to 20.56	No	ns	>0.9999	E-G
Week 12 MIA vs. Week 12 ACLT	8.124	-0.006515 to 16.25	No	ns	0.0503	F-G		Week 12 MIA vs. Week 12 ACLT	6	-14 to 26	No	ns	0.9602	F-G

## Sheet: histo_ACLT
Femur								Tibia
Dunn's multiple comparisons test	Mean rank diff.	Significant?	Summary	Adjusted P Value				Dunn's multiple comparisons test	Mean rank diff.	Significant?	Summary	Adjusted P Value
Control vs. Week 4	-1.833	No	ns	>0.9999	A-B			Control vs. Week 4	0	No	ns	>0.9999	A-B
Control vs. Week 8	-5.5	No	ns	0.2664	A-C			Control vs. Week 8	-1.5	No	ns	>0.9999	A-C
Control vs. Week 12	-4.667	No	ns	0.5283	A-D			Control vs. Week 12	-6.5	No	ns	0.0507	A-D
Week 4 vs. Week 8	-3.667	No	ns	>0.9999	B-C			Week 4 vs. Week 8	-1.5	No	ns	>0.9999	B-C
Week 4 vs. Week 12	-2.833	No	ns	>0.9999	B-D			Week 4 vs. Week 12	-6.5	No	ns	0.0507	B-D
Week 8 vs. Week 12	0.8333	No	ns	>0.9999	C-D			Week 8 vs. Week 12	-5	No	ns	0.2566	C-D

## Sheet: histo_MIA
Femur								Tibia
Dunn's multiple comparisons test	Mean rank diff.	Significant?	Summary	Adjusted P Value				Dunn's multiple comparisons test	Mean rank diff.	Significant?	Summary	Adjusted P Value
Control vs. Week 4	-2.667	No	ns	>0.9999	A-B			Control vs. Week 4	-3	No	ns	>0.9999	A-B
Control vs. Week 8	-4.833	No	ns	0.5536	A-C			Control vs. Week 8	-6.5	No	ns	0.1523	A-C
Control vs. Week 12	-8.5	Yes	*	0.0184	A-D			Control vs. Week 12	-8.5	Yes	*	0.0208	A-D
Week 4 vs. Week 8	-2.167	No	ns	>0.9999	B-C			Week 4 vs. Week 8	-3.5	No	ns	>0.9999	B-C
Week 4 vs. Week 12	-5.833	No	ns	0.253	B-D			Week 4 vs. Week 12	-5.5	No	ns	0.3513	B-D
Week 8 vs. Week 12	-3.667	No	ns	>0.9999	C-D			Week 8 vs. Week 12	-2	No	ns	>0.9999	C-D
